# Supplementary material for: Towards using bacterial microcompartments as a platform for spatial metabolic engineering in the industrially important and metabolically versatile Zymomonas mobilis
Source: Front Bioeng Biotechnol. 2024 Jan 26;12:1344260. doi: 10.3389/fbioe.2024.1344260 (PMC10853475; doi:10.3389/fbioe.2024.1344260)
Supplement: Supplementary file 3 [file Table1.XLSX]

## Sheet: Primers
Plasmid name	Promoter	Reference
pRL814	IPTG	Ghosh et al., 2019
pIND4	IPTG	Ind et al., 2009
pYL48	Tetracycline	Liu et al., 2020
Plasmid name	primers	Description	Sequence
pRL814-HT1SpyTagPS-II	HO-HT1SpyTagPS-II Fw	pRL814-HTspytagPS-II Fw primer- PCR reaction to amplify HO_HTspytagP-SII (codon optimized) with NdeI and BamHI restriction sites	TACATATGGCCGATGCTCTGGGCATG
	HO-HT1SpyTagPS-II Rev	pRL814-HTspytagPS-II Rev primer- PCR reaction to amplify HO_HTspytagP-SII (codon optimized) with NdeI and BamHI restriction site	GTGGATCCAGGTAGGTCCCGGGACTCGAGTTATTTTTCGAACTGCGGATGAG
pRL814-HT1SpyTag-SnoopTagHS-II	pRL814-Fw	Gibson vector Fw primer- PCR reaction for amplifying pRL814 with NdeI and BamHI restriction sites	ATCCTCAGTTTGAAAAATAACtgcagcccgggggatc
	pRL814-Rev	Gibson vector Rev primer- PCR reaction for amplifying pRL814 with NdeI and BamHI restriction sites	tatatctccttcttaaagttaaactaattctagatgtgtgaaattgttatc
	HT1SpyTag-SnoopTagHS-II Fw	Gibson minimal wiffleball operon Fw primer-PCR reaction for amplifying HT1SpyTag-SnoopTagHS-II	tttaagaaggagatatacatATGGCGGACGCACTGGG
	HT1SpyTag-SnoopTagHS-II Rev	Gibson minimal wiffleball operon Rev primer-PCR reaction for amplifying HT1SpyTag-SnoopTagHS-II	agggatcccccgggctgcAGTTATTTTTCAAACTGAGGATGACTCCAGCTGCCAC
pRL814-HT1SpyTag-SnoopTagT2T3HS-II	pRL814-Fw	Gibson vector Fw primer- PCR reaction for amplifying pRL814 with NdeI and BamHI restriction sites	ATCCTCAGTTTGAAAAATAACtgcagcccgggggatc
	pRL814-Rev	Gibson vector Rev primer- PCR reaction for amplifying pRL814 with NdeI and BamHI restriction sites	tatatctccttcttaaagttaaactaattctagatgtgtgaaattgttatc
	HT1SpyTag-SnoopTagT2T3HS-II Fw	Gibson minimal wiffleball operon Fw primer-PCR reaction for amplifying HT1SpyTag-SnoopTagT2T3HS-II	tttaagaaggagatatacatATGGCGGACGCACTGGG
	HT1SpyTag-SnoopTagT2T3HS-II Rev	Gibson minimal wiffleball operon Rev primer-PCR reaction for amplifying HT1SpyTag-SnoopTagT2T3HS-II	agggatcccccgggctgcAGTTATTTTTCAAACTGAGGATGACTCCAGCTGCCAC
pIND4-WTH_sfGFP	pIND4a-Fw	Gibson vector Fw primer- PCR reaction for amplifying pIND4 with restriction sites for XbaI (Fw) and HindIII (Rev)	CCCATCACCATCATCACCACTAAgcttaattagctgagcttggactcctg
	pIND4a-Rev	Gibson vector Rev primer- PCR reaction for amplifying pIND4 with restriction sites for XbaI (Fw) and HindIII (Rev)	CATatgtatatctccttcttaaagttaaactaattctagatgtgtgtg
	WTH-Fw	Gibson WTH Fw primer- PCR reaction for amplifying HO_H (5815)	catctagaattagtttaactttaagaaggagatatacatATGGCCGATGCTCTGGG
	WTH-Rev	Gibson WTH Rev primer- PCR reaction for amplifying HO_H (5815)	ctttgctTCCTGAGCCGGACCCAGCAGATTTATCCATCCCAGGGG
	sfGFP-Fw	Gibson sfGFP Fw primer- PCR reaction for amplifying GlySerx2_sfGFP	GATGGATAAATCTGCTGGGTCCGGCTCAGGAagcaaaggagaagaacttttcactg
	sfGFP-Rev	Gibson sfGFP Rev primer- PCR reaction for amplifying GlySerx2_sfGFP	ttaagcTTAGTGGTGATGATGGTGATGGGACCCctcgagtttgtagagctcatccatg
pIND4-CPH_sfGFP	pIND4b-Fw	Gibson vector Fw primer- PCR reaction for amplifying pIND4 with restriction sites for XbaI (Fw) and HindIII (Rev)	CCCATCACCATCATCACCACTAAgcttaattagctgagcttggactcctg
	pIND4b-Rev	Gibson vector Rev primer- PCR reaction for amplifying pIND4 with restriction sites for XbaI (Fw) and HindIII (Rev)	CATatgtatatctccttcttaaagttaaactaattctagatgtgtgtg
	CPH-Fw	Gibson CPH Fw primer- PCR reaction for amplifying HO_CPH (5815)	catctagaattagtttaactttaagaaggagatatacatATGgaagtcgtggcagttc
	CPH-Rev	Gibson CPH Rev primer- PCR reaction for amplifying HO_CPH (5815)	CTTCGCCTTTGGATCCTGAGCCGGACCCaccaacacgttctgctgcacgc
	sfGFP-Fw	Gibson sfGFP Fw primer- PCR reaction for amplifying GlySerx2_sfGFP	cgtgttggtGGGTCCGGCTCAGGATCCAAAGGCGAAGAGCTGTTCACTGG
	sfGFP-Rev	Gibson sfGFP Rev primer- PCR reaction for amplifying GlySerx2_sfGFP	agtccaagctcagctaattaagcTTAGTGGTGATGATGGTGATGGGACCC
pIND4-SpyCatcher_sfGFP	pIND4c- Fw	Gibson vector Fw primer- PCR reaction for amplifying pIND4 with restriction sites for XbaI (Fw) and HindIII (Rev)	gagctctacaaactcgagtaagcttaattagctgagcttggactcctgttg
	pIND4c- Rev	Gibson vector Rev primer- PCR reaction for amplifying pIND4 with restriction sites for XbaI (Fw) and HindIII (Rev)	CATatgtatatctccttcttaaagttaaactaattctagatgtg
	SpyCatcher1-Fw	Gibson SpyCatcher Fw primer- PCR reaction for amplifying SpyCatcher domain	ctttaagaaggagatatacatATGTCGTACTACCATCACCATCACC
	SpyCatcher1-Rev	Gibson SpyCatcher Rev primer- PCR reaction for amplifying SpyCatcher domain	gtgaaaagttcttctcctttgctAGCACCGCCTGAACCTCC
	sfGFP-Fw	Gibson sfGFP Fw primer- PCR reaction for amplifying sfGFP	GGTGGAGGTTCAGGCGGTGCTagcaaaggagaagaacttttcactggagttg
	sfGFP- Rev	Gibson sfGFP Rev primer- PCR reaction for amplifying sfGFP	ccaagctcagctaattaagcttactcgagtttgtagagctcatccatgcc
pTet-SpyCatcher_mScarlet-I	pTet- Fw	Gibson vector Fw primer- PCR reaction for amplifying pTet with restriction sites for NdeI (Fw) and HindIII (Rev)	gcatggacgagctgtacaagtaaaagcttgatatcgaattcctgcagccc
	pTet- Rev	Gibson vector Rev primer- PCR reaction for amplifying pTet with restriction sites for NdeI (Fw) and HindIII (Rev)	TGGTGATGGTAGTACGACATatgtatatctccttcttaaagttaaactaattctagatgt
	SpyCatcher2-Fw	Gibson SpyCatcher Fw primer- PCR reaction for amplifying SpyCatcher domain	tttaagaaggagatatacatATGTCGTACTACCATCACCATCACCATCAC
	SpyCatcher2-Rev	Gibson SpyCatcher Rev primer- PCR reaction for amplifying SpyCatcher domain	gcctcgcccttgctcaccatAGCACCGCCTGAACCTCCAC
	mScarlet-I-Fw	Gibson mScarlet-I Fw primer- PCR reaction for amplifying mScarlet-I	GTGGAGGTTCAGGCGGTGCTatggtgagcaagggcgaggc
	mScarlet-I- Rev	Gibson mScarlet-I Rev primer- PCR reaction for amplifying mScarlet-I	aggaattcgatatcaagcttttacttgtacagctcgtccatgccg

## Sheet: Plasmids
Plasmid name	Promoter	Reference
pRL814	IPTG	Ghosh et al., 2019
pIND4	IPTG	Ind et al., 2009
pYL48	Tetracycline	Liu et al., 2020
